# Supplementary material for: PlatyphyllenoneExerts Anti-Metastatic Effects on Human Oral Cancer Cells by Modulating Cathepsin L Expression, MAPK Pathway and Epithelial–Mesenchymal Transition
Source: Int J Mol Sci. 2021 May 9;22(9):5012. doi: 10.3390/ijms22095012 (PMC8125947; doi:10.3390/ijms22095012)
Supplement: Supplementary file 1 [file ijms-22-05012-s001.zip]

Archive with 1 entries (1 files):
- ijms-1211495-supplementary.pdf
